# Supplementary material for: Ubiquitin Ligase U-Box51 Positively Regulates Drought Stress in Potato (Solanum tuberosum L.)
Source: Int J Mol Sci. 2024 Dec 2;25(23):12961. doi: 10.3390/ijms252312961 (PMC11641713; doi:10.3390/ijms252312961)
Supplement: Supplementary file 1 [file ijms-25-12961-s001.zip]

Archive with 1 entries (1 files):
- ijms-3337239-supplementary.pdf
